# Supplementary material for: When health research feels relevant: a data report on perceived research applicability and health behavior intentions
Source: Front Psychol. 2026 Jul 14;17:1803355. doi: 10.3389/fpsyg.2026.1803355 (PMC13407998; doi:10.3389/fpsyg.2026.1803355)
Supplement: Supplementary file 1 [file Table_1.xlsx]

## Sheet: PRA dataset 1_EFA factor loadin
Floss				Avoid working at night				Avoid noisy environments				Listen to classical music				Eat spicy food				Avoid napping				Volunteer				Watch less TV
Item	Factor1	Factor2		Item	Factor1	Factor2		Item	Factor1	Factor2		Item	Factor1	Factor2		Item	Factor1	Factor2		Item	Factor1	Factor2		Item	Factor1	Factor2		Item	Factor1	Factor2
*floss_app_1	0.17	0.73		*night_app_1	0.2	0.75		*noisy_app_1	0.14	0.74		*music_app_1	0.23	0.75		*spicy_app_1	0.2	0.82		*nap_app_1	0.18	0.68		*volun_app_1	0.22	0.69		*tv_app_1	0.68
*floss_app_2	0.26	0.68		*night_app_2	0.18	0.72		*noisy_app_2	0.15	0.79		*music_app_2	0.3	0.72		*spicy_app_2	0.32	0.65		*nap_app_2	0.24	0.68		*volun_app_2	0.31	0.74		*tv_app_2	0.62	0.16
*floss_app_3	0.36	0.51		*night_app_3	0.36	0.59		*noisy_app_3	0.51	0.43		*music_app_3	0.55	0.42		*spicy_app_3	0.57	0.51		*nap_app_3	0.44	0.49		*volun_app_3	0.51	0.41		*tv_app_3	0.64	0.14
floss_app_4	0.51	0.48		night_app_4	0.58	0.33		noisy_app_4	0.62	0.21		music_app_4	0.45	0.57		spicy_app_4	0.55	0.44		nap_app_4	0.55	0.45		volun_app_4	0.55	0.24		tv_app_4	0.62	0.32
*floss_app_5	0.26	0.77		*night_app_5	0.15	0.76		*noisy_app_5	0.13	0.82		*music_app_5	0.26	0.79		*spicy_app_5	0.21	0.77		*nap_app_5	0.11	0.73		*volun_app_5	0.25	0.62		*tv_app_5	0.64	0.25
*floss_app_6	0.11	0.73		*night_app_6	0.16	0.67		*noisy_app_6	0.17	0.67		*music_app_6	0.23	0.6		*spicy_app_6	0.18	0.68		*nap_app_6	0.13	0.65		*volun_app_6	< 0.1	0.62		*tv_app_6	0.58	0.19
floss_app_7	0.26	0.25		night_app_7	0.33	0.39		noisy_app_7	0.49	0.35		music_app_7	0.42	0.42		spicy_app_7	0.58	0.38		nap_app_7	0.32	0.48		volun_app_7	0.46	0.32		tv_app_7	0.61	< 0.1
*floss_app_8	0.23	0.6		*night_app_8	0.14	0.68		*noisy_app_8	0.17	0.63		*music_app_8	< 0.1	0.63		*spicy_app_8	< 0.1	0.59		*nap_app_8	0.21	0.64		*volun_app_8	0.2	0.68		*tv_app_8	0.49	0.12
floss_app_9	0.56	0.29		night_app_9	0.29	0.4		noisy_app_9	0.25	0.39		music_app_9	0.24	0.3		spicy_app_9	0.43	0.41		nap_app_9	0.26	0.48		volun_app_9	0.15	0.21		tv_app_9	0.48	< 0.1
**floss_transfer_1	0.62	0.29		**night_transfer_1	0.7	0.2		**noisy_transfer_1	0.66	0.13		**music_transfer_1	0.59	0.4		**spicy_transfer_1	0.71	0.23		**nap_transfer_1	0.73	0.24		**volun_transfer_1	0.64	0.34		**tv_transfer_1	0.4	0.57
floss_transfer_2	0.38	0.49		night_transfer_2	0.29	0.38		noisy_transfer_2	0.29	0.37		music_transfer_2	0.36	0.52		spicy_transfer_2	0.4	0.54		nap_transfer_2	0.25	0.45		volun_transfer_2	0.43	0.32		tv_transfer_2	0.47	0.4
**floss_transfer_3	0.71	0.19		**night_transfer_3	0.64	0.16		**noisy_transfer_3	0.64	0.14		**music_transfer_3	0.59	0.21		**spicy_transfer_3	0.7	0.19		**nap_transfer_3	0.68	0.21		**volun_transfer_3	0.64	0.21		**tv_transfer_3	0.34	0.43
**floss_transfer_4	0.65	0.29		**night_transfer_4	0.65	0.3		**noisy_transfer_4	0.66	0.31		**music_transfer_4	0.69	0.3		**spicy_transfer_4	0.69	0.28		**nap_transfer_4	0.59	0.43		**volun_transfer_4	0.59	0.28		**tv_transfer_4	0.31	0.56
**floss_transfer_5	0.63	0.37		**night_transfer_5	0.61	0.39		**noisy_transfer_5	0.67	0.37		**music_transfer_5	0.73	0.31		**spicy_transfer_5	0.68	0.33		**nap_transfer_5	0.67	0.35		**volun_transfer_5	0.6	0.26		**tv_transfer_5	0.43	0.51
floss_transfer_6	0.56	0.49		night_transfer_6	0.5	0.45		noisy_transfer_6	0.56	0.38		music_transfer_6	0.47	0.54		spicy_transfer_6	0.61	0.49		nap_transfer_6	0.57	0.46		volun_transfer_6	0.51	0.28		tv_transfer_6	0.67	0.25
**floss_transfer_7	0.58	0.29		**night_transfer_7	0.5	-0.13		**noisy_transfer_7	0.42	< 0.1		**music_transfer_7	0.53	0.23		**spicy_transfer_7	0.28	-0.12		**nap_transfer_7	0.48	< 0.1		**volun_transfer_7	0.66	0.11		**tv_transfer_7	< 0.1	0.51
**floss_transfer_8	0.7	0.3		**night_transfer_8	0.68	0.21		**noisy_transfer_8	0.62	0.31		**music_transfer_8	0.75	0.28		**spicy_transfer_8	0.75	0.23		**nap_transfer_8	0.69	0.32		**volun_transfer_8	0.68	0.35		**tv_transfer_8	0.33	0.65
floss_transfer_9	0.35	< 0.1		night_transfer_9	0.38	< 0.1		noisy_transfer_9	0.5	< 0.1		music_transfer_9	0.27	< 0.1		spicy_transfer_9	0.22	< 0.1		nap_transfer_9	0.38	0.18		volun_transfer_9	0.37	-0.11		tv_transfer_9	0.47	0.19
*floss_identity_1	0.3	0.54		*night_identity_1	0.31	0.44		*noisy_identity_1	0.29	0.58		*music_identity_1	0.38	0.49		*spicy_identity_1	0.25	0.64		*nap_identity_1	0.22	0.56		*volun_identity_1	0.29	0.64		*tv_identity_1	0.39	0.21
floss_identity_2	0.24	0.34		night_identity_2	0.15	0.21		noisy_identity_2	0.13	0.35		music_identity_2	0.25	0.33		spicy_identity_2	0.18	0.39		nap_identity_2	0.36	0.17		volun_identity_2	0.22	0.45		tv_identity_2	< 0.1	0.44
**floss_identity_3	0.66	0.26		**night_identity_3	0.59	0.3		**noisy_identity_3	0.57	0.33		**music_identity_3	0.74	0.31		**spicy_identity_3	0.67	0.31		**nap_identity_3	0.64	0.24		**volun_identity_3	0.58	0.43		**tv_identity_3	0.26	0.68
**floss_identity_4	0.58	0.27		**night_identity_4	0.53	0.23		**noisy_identity_4	0.62	0.2		**music_identity_4	0.49	0.45		**spicy_identity_4	0.58	0.34		**nap_identity_4	0.68	0.31		**volun_identity_4	0.55	0.17		**tv_identity_4	0.48	0.35
floss_identity_5	0.61	0.11		night_identity_5	0.46	< 0.1		noisy_identity_5	0.51	0.14		music_identity_5	0.64	0.14		spicy_identity_5	0.57	0.17		nap_identity_5	0.58	< 0.1		volun_identity_5	0.62	0.29		tv_identity_5	< 0.1	0.51
*floss_identity_6	0.29	0.58		*night_identity_6	0.22	0.51		*noisy_identity_6	0.17	0.55		*music_identity_6	0.22	0.6		*spicy_identity_6	0.17	0.58		*nap_identity_6	0.14	0.64		*volun_identity_6	0.32	0.26		*tv_identity_6	0.59	< 0.1
floss_identity_7	0.41	0.38		night_identity_7	0.38	0.18		noisy_identity_7	0.33	0.28		music_identity_7	0.36	0.4		spicy_identity_7	0.38	0.35		nap_identity_7	0.36	0.32		volun_identity_7	0.51	0.18		tv_identity_7	0.5	0.27
floss_identity_8	0.64	0.24		night_identity_8	0.5	0.34		noisy_identity_8	0.58	0.31		music_identity_8	0.67	0.16		spicy_identity_8	0.67	0.2		nap_identity_8	0.69	0.2		volun_identity_8	0.52	0.46		tv_identity_8	0.33	0.52
floss_identity_9	0.13	0.29		night_identity_9	< 0.1	0.17		noisy_identity_9	0.2	0.37		music_identity_9	0.24	0.27		spicy_identity_9	< 0.1	0.34		nap_identity_9	< 0.1	0.24		volun_identity_9	0.13	0.36		tv_identity_9	< 0.1	0.15
floss_identity_10	0.36	0.25		night_identity_10	< 0.1	0.22		noisy_identity_10	0.11	0.36		music_identity_10	0.23	0.28		spicy_identity_10	0.26	0.31		nap_identity_10	0.23	0.21		volun_identity_10	< 0.1	0.53		tv_identity_10	< 0.1	0.49
SS loadings	6.21	5.37		SS loadings	5.1	4.92		SS loadings	5.59	5.2		SS loadings	6.1	5.67		SS loadings	6.42	5.66		SS loadings	5.9	5.29		SS loadings	5.87	4.87		SS loadings	5.94	4
Proportion Var	0.22	0.19		Proportion Var	0.18	0.18		Proportion Var	0.2	0.19		Proportion Var	0.22	0.2		Proportion Var	0.23	0.2		Proportion Var	0.21	0.19		Proportion Var	0.21	0.17		Proportion Var	0.21	0.14
Cumulative Var	0.22	0.41		Cumulative Var	0.18	0.36		Cumulative Var	0.2	0.39		Cumulative Var	0.22	0.42		Cumulative Var	0.23	0.43		Cumulative Var	0.21	0.4		Cumulative Var	0.21	0.38		Cumulative Var	0.21	0.36
Notes.
Item names reflect the original content domains used during measure development (applicability, transferability, and identity).
Factor loadings ≥ .40 are shown in bold.
* denotes items that were retained with revised wording for use in Dataset 2's applicability subscale.
** denotes items that were retained with revised wording for use in Dataset 2's transferability subscale.
