# Supplementary material for: When health research feels relevant: a data report on perceived research applicability and health behavior intentions
Source: Front Psychol. 2026 Jul 14;17:1803355. doi: 10.3389/fpsyg.2026.1803355 (PMC13407998; doi:10.3389/fpsyg.2026.1803355)
Supplement: Supplementary file 2 [file Table_2.xlsx]

## Sheet: PRA dataset 2_EFA factor loadin
Floss				Avoid noisy environments				Listen to classical music				Volunteer				Avoid skipping meals				Sleep earlier				Exercise in green spaces				Eat probiotic foods
Item	Factor1	Factor2		Item	Factor1	Factor2		Item	Factor1	Factor2		Item	Factor1	Factor2		Item	Factor1	Factor2		Item	Factor1	Factor2		Item	Factor1	Factor2		Item	Factor1	Factor2
*floss_PRA_1	0.65	0.24		*noisy_PRA_1	0.75	0.2		*music_PRA_1	0.28	0.72		*volun_PRA_1	0.65	0.28		*meals_PRA_1	0.63	0.19		*sleep_PRA_1	0.63	0.23		*green_PRA_1	0.67	0.25		*foods_PRA_1	0.62	0.3
*floss_PRA_2	0.71	0.16		*noisy_PRA_2	0.75	0.26		*music_PRA_2	0.39	0.59		*volun_PRA_2	0.65	0.28		*meals_PRA_2	0.71	< 0.1		*sleep_PRA_2	0.81	< 0.1		*green_PRA_2	0.73	0.18		*foods_PRA_2	0.68	0.33
*floss_PRA_3	0.73	< 0.1		*noisy_PRA_3	0.74	0.24		*music_PRA_3	0.47	0.52		*volun_PRA_3	0.74	< 0.1		*meals_PRA_3	0.77	< 0.1		*sleep_PRA_3	0.75	< 0.1		*green_PRA_3	0.74	0.13		*foods_PRA_3	0.72	0.15
*floss_PRA_4	0.72	0.24		*noisy_PRA_4	0.77	0.27		*music_PRA_4	0.21	0.74		*volun_PRA_4	0.62	0.29		*meals_PRA_4	0.61	0.27		*sleep_PRA_4	0.59	0.27		*green_PRA_4	0.64	0.28		*foods_PRA_4	0.65	0.17
floss_PRA_5	0.58	0.13		noisy_PRA_5	0.68	0.19		music_PRA_5	< 0.1	0.56		volun_PRA_5	0.45	0.13		meals_PRA_5	0.55	< 0.1		sleep_PRA_5	0.69	< 0.1		green_PRA_5	0.45	0.17		foods_PRA_5	0.68	< 0.1
floss_PRA_6	0.6	0.34		noisy_PRA_6	0.66	0.14		music_PRA_6	0.13	0.55		volun_PRA_6	0.46	0.36		meals_PRA_6	0.57	0.13		sleep_PRA_6	0.65	0.2		green_PRA_6	0.53	0.2		foods_PRA_6	0.61	0.18
floss_PRA_7	0.57	0.34		noisy_PRA_7	0.68	0.36		music_PRA_7	0.55	0.39		volun_PRA_7	0.54	0.37		meals_PRA_7	0.52	0.16		sleep_PRA_7	0.58	0.12		green_PRA_7	0.55	0.4		foods_PRA_7	0.61	0.28
floss_PRA_8	0.56	0.26		noisy_PRA_8	0.67	0.21		music_PRA_8	0.26	0.51		volun_PRA_8	0.4	0.29		meals_PRA_8	0.47	0.23		sleep_PRA_8	0.34	0.15		green_PRA_8	0.45	0.27		foods_PRA_8	0.45	0.2
floss_PRA_9	0.38	0.44		noisy_PRA_9	0.38	0.36		music_PRA_9	0.46	0.36		volun_PRA_9	0.47	0.24		meals_PRA_9	0.46	0.37		sleep_PRA_9	0.43	0.43		green_PRA_9	0.36	0.54		foods_PRA_9	0.33	0.53
floss_PRA_10	0.29	0.47		noisy_PRA_10	0.27	0.38		music_PRA_10	0.45	0.17		volun_PRA_10	0.21	0.44		meals_PRA_10	0.29	0.46		sleep_PRA_10	0.12	0.51		green_PRA_10	0.15	0.5		foods_PRA_10	0.1	0.43
**floss_PRA_11	0.22	0.8		**noisy_PRA_11	0.41	0.78		**music_PRA_11	0.84	0.18		**volun_PRA_11	0.32	0.78		**meals_PRA_11	0.26	0.75		**sleep_PRA_11	0.28	0.75		**green_PRA_11	0.32	0.78		**foods_PRA_11	0.19	0.82
**floss_PRA_12	0.48	0.57		**noisy_PRA_12	0.5	0.34		**music_PRA_12	0.58	0.36		**volun_PRA_12	0.59	0.44		**meals_PRA_12	0.62	0.3		**sleep_PRA_12	0.61	0.4		**green_PRA_12	0.42	0.53		**foods_PRA_12	0.44	0.59
floss_PRA_13	0.16	0.57		noisy_PRA_13	< 0.1	0.45		music_PRA_13	0.71	0.12		volun_PRA_13	0.28	0.53		meals_PRA_13	0.13	0.48		sleep_PRA_13	< 0.1	0.5		green_PRA_13	0.16	0.66		foods_PRA_13	0.11	0.65
**floss_PRA_14	0.24	0.8		**noisy_PRA_14	0.34	0.77		**music_PRA_14	0.86	0.19		**volun_PRA_14	0.25	0.83		**meals_PRA_14	0.12	0.81		**sleep_PRA_14	0.15	0.74		**green_PRA_14	0.28	0.76		**foods_PRA_14	0.26	0.75
**floss_PRA_15	< 0.1	0.62		**noisy_PRA_15	0.23	0.65		**music_PRA_15	0.7	0.14		**volun_PRA_15	0.14	0.71		**meals_PRA_15	< 0.1	0.68		**sleep_PRA_15	< 0.1	0.62		**green_PRA_15	0.18	0.62		**foods_PRA_15	0.18	0.63
floss_PRA_16	0.46	0.32		noisy_PRA_16	0.48	0.22		music_PRA_16	0.17	0.5		volun_PRA_16	0.44	0.18		meals_PRA_16	0.49	0.25		sleep_PRA_16	0.51	0.16		green_PRA_16	0.4	0.22		foods_PRA_16	0.42	0.28
SS loadings	4.11	3.27		SS loadings	5.11	2.74		SS loadings	4.09	3.36		SS loadings	3.69	3.16		SS loadings	4	2.64		SS loadings	4.24	2.58		SS loadings	3.64	3.37		SS loadings	3.82	3.34
Proportion Var	0.26	0.2		Proportion Var	0.32	0.17		Proportion Var	0.26	0.21		Proportion Var	0.23	0.2		Proportion Var	0.25	0.17		Proportion Var	0.27	0.16		Proportion Var	0.23	0.21		Proportion Var	0.24	0.21
Cumulative Var	0.26	0.46		Cumulative Var	0.32	0.49		Cumulative Var	0.26	0.47		Cumulative Var	0.23	0.43		Cumulative Var	0.25	0.42		Cumulative Var	0.27	0.43		Cumulative Var	0.23	0.44		Cumulative Var	0.24	0.45
Notes.
Factor loadings ≥ .40 are shown in bold.
* denotes items that were selected for the shortened applicability subscale.
** denotes items that were selected for the shortened transferability subscale.
